# Supplementary material for: From Contouring to Rejuvenation: A Nationwide Big-Data Analysis of Hyaluronic Acid Injection Trends in Japan
Source: J Clin Med. 2026 Jan 22;15(2):893. doi: 10.3390/jcm15020893 (PMC12841990; doi:10.3390/jcm15020893)
Supplement: Supplementary file 1 [file jcm-15-00893-s001.zip]

Archive with 1 entries (1 files):
- jcm-4088895-supplementary.pdf
